# Supplementary material for: An Evaluation of IL-10 Encoded by Cytomegalovirus in the Prediction of Coronary Artery Disease in People Living with HIV
Source: Pathogens. 2026 Feb 9;15(2):192. doi: 10.3390/pathogens15020192 (PMC12943061; doi:10.3390/pathogens15020192)
Supplement: Supplementary file 1 [file pathogens-15-00192-s001.zip]

Archive with 1 entries (1 files):
- pathogens-4096312-supplementary.pdf
